# Supplementary material for: Fermentation Characteristics, Antinutritional Factor Level and Flavor Compounds of Soybean Whey Yogurt
Source: Foods. 2024 Jan 20;13(2):330. doi: 10.3390/foods13020330 (PMC10814812; doi:10.3390/foods13020330)
Supplement: Supplementary file 1 [file foods-13-00330-s001.zip]

Archive with 1 entries (1 files):
- foods-2757603-supplementary.pdf
